# Supplementary material for: “Talking to Someone Who Gets It…” Experiences of Surgical Site Teams in Implementing a Peer Support Programme for Surgeons After Adverse Events
Source: Healthcare (Basel). 2026 May 1;14(9):1220. doi: 10.3390/healthcare14091220 (PMC13164216; doi:10.3390/healthcare14091220)
Supplement: Supplementary file 1 [file healthcare-14-01220-s001.zip]

Archive with 1 entries (1 files):
- healthcare-4190190-supplementary.pdf
